# Supplementary material for: In Silico Analysis of Functional Single Nucleotide Polymorphisms in the Human TRIM22 Gene
Source: PLoS One. 2014 Jul 1;9(7):e101436. doi: 10.1371/journal.pone.0101436 (PMC4077803; doi:10.1371/journal.pone.0101436)
Supplement: Table S1 — Non-synonymous SNPs in the TRIM22 protein. (XLSX) [file pone.0101436.s003.xlsx]

## Sheet: Sheet1
Table S1. Non-synonymous SNPs in the TRIM22 protein
nsSNP ID	Type	Allele	Amino Acid	Position in mRNA and protein	MAF
Rs368531868	Missense	T/A	D/E	Exon 1 (385), RING (2)	N/A
Rs200816458	Missense	T/C	V/A	Exon 1 (399), RING (7)	0.0005
Rs372487646	Missense	G/C	E/D	Exon 1 (409), RING (10)	N/A
Rs375540431	Missense	C/G	I/M	Exon 1 (508), RING (43)	N/A
Rs11541920	Missense	T/A	V/e	Exon 1 (519), RING (47)	N/A
Rs192306924	Missense	C/A	T/N	Exon 1 (561), Spacer 1 (61)	0.0005
Rs201847190	Missense	T/G	L/R	Exon 1 (582), Spacer 1 (68)	N/A
Rs199731307	Nonsense	C/T	R/XXX	Exon 1 (584), Spacer 1 (69)	N/A
Rs182619286	Missense	G/A	R/Q	Exon 1 (585), Spacer 1 (69)	0.0005
Rs199625192	Missense	A/G	H/R	Exon 1 (597), Spacer 1 (73)	0.0005
Rs200668710	Missense	G/A	E/K	Exon 1 (626), Spacer 1 (83)	N/A
Rs141180305	Missense	G/A	E/K	Exon 1 (647), Spacer 1 (90)	0.0005
Rs370446835	Missense	A/C	D/A	Exon 1 (663), Spacer 1 (95)	N/A
Rs373103298	Missense	C/T	H/Y	Exon 1 (674), B-box 2 (99)	N/A
Rs371543745	Missense	C/T	L/F	Exon (689), B-box 2 (104)	N/A
Rs187628129	Missense	C/A	Q/K	Exon (692), B-box 2 (105)	0.0005
Rs368058642	Missense	G/A	E/K	Exon (782), Coiled-coil (135)	N/A
Rs200924168	Missense	C/A	T/K	Exon (828), Coiled-coil (150)	0.0009
Rs375795798	Missense	T/A	I/K	Exon (834), Coiled-coil (152)	N/A
Rs7935564	Missense	G/A	D/N	Exon (842), Coiled-coil (155)	0.4555
Rs35151922	Frameshift	−/G	R/FS	Exon (916), Coiled-coil (180)	N/A
Rs372793377	Nonsense	A/T	K/XXX	Exon (923), Coiled-coil (182)	N/A
Rs201531661	Missense	A/C	K/Q	Exon (932), Coiled-coil (185)	N/A
Rs368924880	Missense	A/G	N/S	Exon (966), Coiled-coil (196)	N/A
Rs2291843	Missense	A/G	T/A	Exon (1073), Coiled-coil (232)	0.0165
Rs374292901	Missense	T/A	I/N	Exon (1080), Spacer 2 (234)	N/A
Rs201523218	Missense	G/A	R/Q	Exon (1095), Spacer 2 (239)	0.0009
Rs1063303	Missense	G/C	R/T	Exon 3 (1104), Spacer 2 (242)	0.388
Rs61735273	Missense	C/T	S/L	Exon 3 (1110), Spacer 2 (244)	0.0354
Rs370736499	Missense	T/C	I/T	Exon (1137), Spacer 2 (253)	N/A
Rs143605305	Missense	G/A	V/I	Exon (1142), Spacer 2 (255)	0.0032
Rs112606816	Missense	T/A	L/M	Exon (1169), Spacer 2 (264)	0.0041
Rs181298463	Missense	G/A	R/Q	Exon (1215), Spacer 2 (279)	0.0005
Rs73404240	Missense	C/A	T/K	Exon (1260), Spacer 2 (294)	0.017
Rs374772336	Nonsense	C/T	Q/XXX	Exon (1268), B30.2 (297)	N/A
Rs370283523	Nonsense	C/A	S/XXX	Exon (1314), B30.2 (312)	N/A
Rs368682946	Missense	C/T	A/V	Exon (1323), B30.2 (315)	N/A
Rs12364019	Missense	G/A	R/K	Exon (1341), B30.2 (321)	0.0147
Rs372042006	Missense	C/T	R/C	Exon (1358), B30.2 (327)	N/A
Rs75023388	Missense	G/T/A	R/L/H	Exon (1359), B30.2 (327)	0.0018
Rs201494620	Missense	C/T	T/I	Exon (1368), B30.2 (330)	0.0005
Rs368220166	Missense	G/C	K/N	Exon (1375), B30.2 (332)	N/A
Rs199987600	Missense	G/A	A/T	Exon (1400), B30.2 (341)	N/A
Rs371728648	Missense	G/A	G/S	Exon (1415), B30.2 (346)	N/A
Rs200243523	Missense	G/A	V/I	Exon (1454), B30.2 (359)	0.0009
Rs191847788	Missense	G/T	K/N	Exon (1471), B30.2 (364)	0.0005
Rs375595000	Missense	C/A	P/T	Exon (1586), B30.2 (403)	N/A
Rs373027897	Nonsense	G/A	W/XXX	Exon (1602), B30.2 (408)	N/A
Rs369734227	Missense	A/G	I/V	Exon (1607), B30.2 (410)	N/A
Rs202005097	Nonsense	C/T	Q/XXX	Exon (1616), B30.2 (413)	0.0005
Rs150095329	Missense	C/T	T/I	Exon (1623), B30.2 (415)	0.0041
Rs369359477	Nonsense	T/A	Y/XXX	Exon (1633), B30.2 (418)	N/A
Rs370495523	Missense	T/G	L/W	Exon (1674), B30.2 (432)	N/A
Rs200915295	Missense	T/G	F/C	Exon (1683), B30.2 (435)	N/A
Rs34123920	Frameshift	−/C	C/FS	Exon (1699), B30.2 (441)	N/A
Rs187416296	Missense	C/T	R/C	Exon (1703), B30.2 (442)	0.0041
Rs370420711	Missense	C/T	A/V	Exon (1731), B30.2 (451)	N/A
Rs61735328	Nonsense	C/A	S/XXX	Exon (1743), B30.2 (455)	0.0028
Rs377529439	Missense	T/A	F/I	Exon (1745), B30.2 (456)	N/A
Rs371028900	Missense	C/T	T/I	Exon (1758), B30.2 (460)	N/A
Rs371139090	Missense	G/A	G/E	Exon (1791), B30.2 (471)	N/A
Rs138529937	Missense	T/A	C/S	Exon (1793), B30.2 (472)	0.0005
Rs368256788	Missense	G/A	R/H	Exon (1797), B30.2 (473)	N/A
Rs200638791	Missense	C/T	P/S	Exon (1829), B30.2 (484)	N/A
Rs61735327	Missense	G/A	M/I	Exon (1852), B30.2 (491)	N/A
Rs200148337	Missense	G/T	C/F	Exon (1860), B30.2 (494)	N/A
XXX = nonsense mutation
FS = frameshift mutation
MAF = minor allele frequency
Yellow = missense
Pink = nonsense
Blue = frameshift
