# Supplementary material for: In Silico Analysis of Functional Single Nucleotide Polymorphisms in the Human TRIM22 Gene
Source: PLoS One. 2014 Jul 1;9(7):e101436. doi: 10.1371/journal.pone.0101436 (PMC4077803; doi:10.1371/journal.pone.0101436)
Supplement: Table S2 — Prediction results for nsSNPs in the TRIM22 protein. (XLSX) [file pone.0101436.s004.xlsx]

## Sheet: Sheet1
Table S2. Prediction results for nsSNPs in the TRIM22 protein.
nsSNP ID	Mutation	MAF	Polyphen-2	SIFT	nsSNP Analyzer	PhD-SNP	PMUT	SNPs&Go	# Del. Pred.
rs368531868	D2E		Benign	Tolerated	Neutral	Neutral	Neutral	Neutral	0
rs200816458	V7A	0.0005	Benign	Tolerated	Neutral	Neutral	Neutral	Neutral	0
rs372487646	E10D		Benign	Deleterious	Neutral	Neutral	Neutral	Neutral	1
rs375540431	I43M		Benign	Tolerated	Neutral	Neutral	Neutral	Neutral	0
rs11541920	V47E		Benign	Tolerated	Neutral	Neutral	Neutral	Neutral	0
rs192306924	T61N	0.0005	Benign	Deleterious	Neutral	Neutral	Neutral	Neutral	1
rs201847190	L68R		Probably damaging	Deleterious	Disease	Disease	Neutral	Disease	5
rs182619286	R69Q	0.0005	Possibly damaging	Tolerated	Neutral	Disease	Pathological	Neutral	2.5
rs199625192	H73R	0.0005	Probably damaging	Deleterious	Disease	Disease	Pathological	Neutral	5
rs200668710	E83K		Benign	Tolerated	Neutral	Neutral	Neutral	Neutral	0
rs141180305	E90K	0.0005	Benign	Tolerated	Neutral	Neutral	Pathological	Neutral	1
rs370446835	D95A		Possibly damaging	Tolerated	Neutral	Neutral	Pathological	Neutral	1.5
rs373103298	H99Y		Benign	Tolerated	Neutral	Neutral	Neutral	Neutral	0
rs371543745	L104F		Probably damaging	Deleterious	Disease	Neutral	Neutral	Neutral	3
rs187628129	Q105K	0.0005	Benign	Tolerated	Neutral	Neutral	Pathological	Neutral	1
rs368058642	E135K		Possibly damaging	Tolerated	Disease	Disease	Pathological	Disease	4.5
rs200924168	R150K	0.0009	Benign	Tolerated	Neutral	Neutral	Neutral	Neutral	0
rs375795798	I152K		Benign	Tolerated	Neutral	Disease	Pathological	Neutral	2
rs7935564	D155N	0.456	Benign	Deleterious	Disease	Neutral	Neutral	Neutral	2
rs201531661	K185Q		Benign	Tolerated	Neutral	Neutral	Pathological	Neutral	1
rs368924880	N196S		Benign	Tolerated	Neutral	Neutral	Neutral	Neutral	0
rs2291843	T232A	0.0165	Benign	Tolerated	Neutral	Neutral	Neutral	Neutral	0
rs374292901	I234N		Probably damaging	Deleterious	Disease	Disease	Pathological	Neutral	5
rs201523218	R239Q	0.0009	Benign	Tolerated	Neutral	Disease	Pathological	Neutral	2
rs1063303	R242T	0.388	Benign	Tolerated	Disease	Neutral	Pathological	Neutral	2
rs61735273	S244L	0.035	Probably damaging	Deleterious	Disease	Disease	Neutral	Disease	5
rs370736499	I253T		Benign	Tolerated	Neutral	Neutral	Neutral	Neutral	0
rs143605305	V255I	0.003	Benign	Tolerated	Neutral	Neutral	Neutral	Neutral	0
rs112606816	L264M	0.004	Possibly damaging	Tolerated	Neutral	Neutral	Neutral	Neutral	0.5
rs181298463	R279Q	0.0005	Benign	Tolerated	Neutral	Neutral	Pathological	Neutral	1
rs73404240	T294K	0.017	Benign	Tolerated	Disease	Neutral	Pathological	Neutral	2
rs368682946	A315V		Benign	Tolerated	Neutral	Neutral	Neutral	Neutral	0
rs12364019	R321K	0.015	Possibly damaging	Deleterious	Neutral	Neutral	Neutral	Neutral	1.5
rs372042006	R327C		Benign	Tolerated	Neutral	Disease	Pathological	Neutral	2
rs75023388	R327H	0.0018	Benign	Tolerated	Neutral	Neutral	Pathological	Neutral	1
rs201494620	T330I	0.0005	Benign	Tolerated	Neutral	Disease	Neutral	Neutral	1
rs368220166	K332N		Benign	Tolerated	Neutral	Disease	Neutral	Neutral	1
rs199987600	A341T		Benign	Tolerated	Neutral	Neutral	Neutral	Neutral	0
rs371728648	G346S		Probably damaging	Deleterious	Disease	Disease	Pathological	Neutral	5
rs200243523	V359I	0.0009	Possibly damaging	Tolerated	Disease	Disease	Neutral	Disease	3.5
rs191847788	K364N	0.0005	Possibly damaging	Deleterious	Disease	Disease	Neutral	Disease	4.5
rs375595000	P403T		Probably damaging	Deleterious	Disease	Disease	Pathological	Disease	6
rs369734227	I410V		Possibly damaging	Tolerated	Disease	Neutral	Neutral	Neutral	1.5
rs150095329	T415I	0.004	Benign	Tolerated	Disease	Neutral	Neutral	Neutral	1
rs370495523	L432W		Probably damaging	Deleterious	Disease	Neutral	Pathological	Neutral	4
rs200915295	F435C		Benign	Deleterious	Neutral	Disease	Neutral	Neutral	2
rs187416296	R442C	0.004	Probably damaging	Tolerated	Disease	Disease	Pathological	Disease	5
rs370420711	A451V		Possibly damaging	Deleterious	Neutral	Disease	Pathological	Neutral	3.5
rs377529439	F456I		Probably damaging	Deleterious	Disease	Disease	Neutral	Disease	5
rs371028900	T460I		Probably damaging	Deleterious	Disease	Disease	Pathological	Disease	6
rs371139090	G471E		Benign	Tolerated	Neutral	Disease	Neutral	Neutral	1
rs138529937	C472S	0.0005	Probably damaging	Tolerated	Neutral	Neutral	Pathological	Neutral	2
rs368256788	R473H		Benign	Tolerated	Neutral	Disease	Neutral	Neutral	1
rs267603016	P480S		Probably damaging	Deleterious	Disease	Disease	Pathological	Disease	6
rs200638791	P484S		Possibly damaging	Deleterious	Neutral	Disease	Pathological	Disease	4.5
rs61735327	M491I		Benign	Tolerated	Disease	Disease	Pathological	Neutral	3
rs200148337	C494F		Probably damaging	Deleterious	Disease	Disease	Pathological	Disease	6
Total:	Benign		33	37	35	31	31	45
	Damaging		14	20	22	26	26	12
	Possibly Damaging		10	−	−	−	−	−
			57	57	57	57	57	57
MAF = minor allele frequency
# Del. Pred. = number of deleterious predictions
NB: possibly damaging result was counted as 0.5 deleterious
Blue = benign/tolerated/neutral
Yellow = possibly damaging
Orange = probably damaging/deleterious/disease/pathological
